# Supplementary material for: Bacterial Surface Colonization of Sputter-Coated Platinum Films
Source: Materials (Basel). 2020 Jun 12;13(12):2674. doi: 10.3390/ma13122674 (PMC7345058; doi:10.3390/ma13122674)
Supplement: Supplementary file 1 [file materials-13-02674-s001.zip]

Archive with 1 entries (1 files):
- materials-810133-supplementary.mp4
